# Supplementary material for: Comparative Enzymatic and Gene Expression Responses in Wheat to DON- and NIV-Producing Fusarium Species
Source: Biology (Basel). 2025 Aug 16;14(8):1063. doi: 10.3390/biology14081063 (PMC12383778; doi:10.3390/biology14081063)
Supplement: Supplementary file 1 [file biology-14-01063-s001.zip]

Archive with 2 entries (2 files):
- biology-3781126 Table S1.pdf
- biology-3781126 Table S2.pdf
